# Supplementary material for: Clonal Dissemination of Antifungal-Resistant Candida haemulonii, China
Source: Emerg Infect Dis. 2023 Mar;29(3):576–84. doi: 10.3201/eid2903.221082 (PMC9973686; doi:10.3201/eid2903.221082)
Supplement: Appendix 1 — Additional details on Candida haemulonii strains from study of clonal dissemination of antifungal-resistant C. haemulonii, China. [file 22-1082-Techapp-s1.xlsx]

## Sheet: Appendix 1 Table 1
Article DOI: http://doi.org/10.3201/eid2903.221082
Clonal Dissemination of Antifungal-Resistant Candida haemulonii, China
Appendix 1 Table 1. General origin information and antifungal susceptibility profiles of 94 Candida haemulonii strains.
Strain ID no.	Other ID no.	CLADE	Cluster	FLU	VOR	IZ	PZ	CAS	MF	AND	AMB	5FC	Source	Clinical ward	Year collected	Geographic location (Continent)	Geographic location (Country)	Geographic location (Province)	Genomic data sources
F4506	14AH087	clade 1	.	4	0.06	0.25	0.06	0.06	0.06	0.12	2	>64	Human blood	Surgical ward	2014	Asia	China	Anhui	This study
F4508	15AS031	clade 1	.	>256	8	0.25	0.06	0.015	0.015	<0.015	1	0.12	Human cerebrospinal fluid	ICU	2015	Asia	China	Anhui	This study
F4594	17CH223	clade 2	A	4	0.03	0.12	0.03	0.03	0.06	0.12	2	>64	Human blood	Surgical ward	2017	Asia	China	Shanghai	This study
F4596	17CH271	clade 2	A	4	0.06	0.25	0.06	0.03	0.06	0.06	2	>64	Human blood	Surgical ward	2017	Asia	China	Shanghai	This study
F4600	17CH278	clade 2	A	4	0.03	0.12	0.03	0.03	0.06	0.06	1	>64	Human cerebrospinal fluid	Internal Medicine	2017	Asia	China	Shanghai	This study
F4592	17CH293	clade 2	A	4	0.03	0.12	0.06	0.03	0.03	0.06	1	>64	Human blood	Surgical ward	2017	Asia	China	Shanghai	This study
F4602	17CH329	clade 2	A	4	0.12	0.25	0.12	0.06	0.06	0.12	2	>64	Human blood	Internal Medicine	2017	Asia	China	Shanghai	This study
F4604	17CH358	clade 2	A	4	0.06	0.25	0.12	0.06	0.06	0.12	1	>64	Human blood	ICU	2017	Asia	China	Shanghai	This study
F4606	17CH363	clade 1	.	256	2	0.25	0.12	0.06	0.06	0.12	2	>64	Human blood	ICU	2017	Asia	China	Shanghai	This study
F4550	15CQ315	clade 1	.	4	0.06	0.12	0.03	0.12	0.06	0.25	4	<0.06	Secretions	Internal Medicine	2015	Asia	China	Chongqing	This study
F4552	16CZ025	clade 1	.	4	0.015	0.12	<0.008	<0.008	0.015	<0.015	2	<0.06	Tissue fluid	Surgical ward	2016	Asia	China	Shanghai	This study
F4612	15CZ039	clade 2	.	4	0.06	0.25	0.12	0.06	0.12	0.12	2	>64	Human blood	Internal Medicine	2015	Asia	China	Shanghai	This study
F4510	15F1079	clade 4	.	256	1	0.25	0.06	0.03	0.06	0.06	>8	>64	Human blood	Surgical ward	2015	Asia	China	Fujian	This study
F4554	15F1096	clade 4	.	>256	0.5	0.25	0.06	0.06	0.06	0.06	>8	>64	Venous catheter	Surgical ward	2015	Asia	China	Fujian	This study
F4556	16F1108	clade 4	.	>256	>8	0.5	0.25	0.12	0.06	0.12	2	>64	Human ascitic fluid	Internal Medicine	2016	Asia	China	Fujian	This study
F4614	17F1169	clade 4	.	>256	4	0.25	0.06	0.015	0.03	0.06	1	>64	Human blood	Surgical ward	2017	Asia	China	Fujian	This study
F4618	16GZ723	clade 4	.	128	0.5	0.25	0.06	0.03	0.06	0.06	4	>64	Human blood	Surgical ward	2016	Asia	China	Guangzhou	This study
F4466	10H1099	clade 2	.	256	1	0.25	0.12	0.12	0.06	0.12	2	<0.06	Human drainage	ICU	2010	Asia	China	Heilongjiang	This study
F4470	11H1121	clade 2	.	256	1	0.25	0.12	0.12	0.12	0.12	2	<0.06	Human blood	ICU	2011	Asia	China	Heilongjiang	This study
F4450	13HS038	clade 1	B	4	0.03	0.25	0.06	0.06	0.03	0.06	4	<0.06	Human cerebrospinal fluid	ICU	2013	Asia	China	Shanghai	This study
F4452	13HS045	clade 1	B	4	0.06	0.25	0.12	0.03	0.03	0.03	4	<0.06	Human cerebrospinal fluid	Emergency department	2013	Asia	China	Shanghai	This study
F4454	13HS048	clade 1	B	8	0.12	0.5	0.12	0.03	0.06	0.06	4	<0.06	Human cerebrospinal fluid	Internal Medicine	2013	Asia	China	Shanghai	This study
F4456	13HS050	clade 1	B	8	0.12	0.5	0.12	0.03	0.06	0.06	4	<0.06	Human cerebrospinal fluid	Internal Medicine	2013	Asia	China	Shanghai	This study
F4496	14HS107	clade 1	B	4	0.12	0.25	0.06	0.06	0.06	0.12	4	<0.06	Human cerebrospinal fluid	Internal Medicine	2014	Asia	China	Shanghai	This study
F4472	14HS165	clade 1	B	4	0.06	0.25	0.12	0.03	0.06	0.06	4	<0.06	Human cerebrospinal fluid	Internal Medicine	2014	Asia	China	Shanghai	This study
F4460	12HX416	clade 1	.	>256	>8	0.5	0.25	0.12	0.12	0.12	2	<0.06	Human blood	ICU	2012	Asia	China	Sichuan	This study
F4442	12HX468	clade 1	.	>256	>8	0.25	0.06	0.06	0.06	0.12	2	<0.06	Human blood	ICU	2012	Asia	China	Sichuan	This study
F4512	15HX843	clade 1	.	>256	1	0.12	0.06	0.06	0.06	0.12	4	<0.06	Human blood	Surgical ward	2015	Asia	China	Sichuan	This study
F4562	15HX872	clade 1	.	>256	>8	0.25	0.12	0.12	0.06	0.12	2	<0.06	Human blood	Surgical ward	2015	Asia	China	Sichuan	This study
F4446	13J2022	clade 4	.	4	0.03	0.06	0.015	0.06	0.06	0.06	1	>64	Human blood	ICU	2013	Asia	China	Jiangxi	This study
F4514	14LR195	clade 1	.	4	0.12	0.12	0.12	0.03	0.06	0.12	4	<0.06	Human blood	ICU	2014	Asia	China	Liaoning	This study
F4486	13NJ153	clade 4	D	>256	4	1	0.25	0.06	0.06	0.12	4	>64	Human blood	Surgical ward	2013	Asia	China	Jiangsu	This study
F4500	14NJ205	clade 4	D	>256	>8	1	0.5	0.06	0.12	0.06	4	>64	Human blood	Surgical ward	2014	Asia	China	Jiangsu	This study
F4474	14NJ254	clade 4	D	>256	4	0.5	0.25	0.06	0.06	0.03	4	>64	Human blood	Surgical ward	2014	Asia	China	Jiangsu	This study
F4516	15NJ356	clade 4	D	>256	4	0.5	0.25	0.03	0.06	0.03	4	>64	Human blood	Surgical ward	2015	Asia	China	Jiangsu	This study
F4518	15NJ371	clade 4	D	>256	8	0.25	0.06	0.015	0.015	0.03	4	>64	Human blood	Surgical ward	2015	Asia	China	Jiangsu	This study
F4568	16NJ430	clade 1	.	16	0.5	1	0.5	0.03	0.06	0.03	2	<0.06	Human blood	Internal Medicine	2016	Asia	China	Jiangsu	This study
F4570	16NJ444	clade 1	.	16	0.5	0.5	0.25	0.06	0.06	0.06	2	<0.06	Human blood	Internal Medicine	2016	Asia	China	Jiangsu	This study
F4482	13SJ002	clade 2	.	4	0.12	0.25	0.12	0.06	0.12	0.25	4	<0.06	Human blood	Surgical ward	2013	Asia	China	Liaoning	This study
F4494	13SJ012	clade 2	.	4	0.03	0.12	0.03	0.06	0.03	0.03	2	<0.06	Human blood	Surgical ward	2013	Asia	China	Liaoning	This study
F4498	14TJ463	clade 1	.	4	0.06	0.12	0.03	0.06	0.06	0.12	4	<0.06	Human blood	ICU	2014	Asia	China	Tianjin	This study
F4520	15TZ515	clade 1	.	>256	1	0.25	0.12	0.06	0.06	0.06	1	<0.06	Human blood	ICU	2015	Asia	China	Tianjin	This study
F4522	15TZ536	clade 1	.	>256	1	0.25	0.06	0.06	0.06	0.06	2	<0.06	Human blood	ICU	2015	Asia	China	Tianjin	This study
F4478	13W3055	clade 1	.	>256	1	0.12	0.03	0.12	0.12	0.12	2	<0.06	Human blood	Surgical ward	2013	Asia	China	Zhejiang	This study
F4524	15WZ189	clade 2	.	8	0.25	0.5	0.25	0.12	0.12	0.25	2	<0.06	Human blood	Surgical ward	2015	Asia	China	Zhejiang	This study
F4488	14XH138	clade 2	.	256	2	0.5	0.12	0.06	0.12	0.25	4	<0.06	Human blood	Surgical ward	2014	Asia	China	Hubei	This study
F4480	13XN013	clade 3	C	>256	>8	2	0.5	0.06	0.06	0.12	2	>64	Human venous catheter	Surgical ward	2013	Asia	China	Chongqing	This study
F4502	14XN091	clade 3	C	>256	>8	1	1	0.06	0.06	0.06	2	>64	Human venous catheter	Surgical ward	2014	Asia	China	Chongqing	This study
F4574	15XN278	clade 3	C	>256	>8	1	0.5	0.06	0.06	0.06	1	>64	Human blood	Surgical ward	2015	Asia	China	Chongqing	This study
F4576	15XN290	clade 3	C	>256	>8	0.5	0.5	0.03	0.03	0.03	1	>64	Human blood	Surgical ward	2015	Asia	China	Chongqing	This study
F4578	15XN294	clade 3	C	>256	>8	1	0.5	0.03	0.03	0.03	2	>64	Human venous catheter	Surgical ward	2015	Asia	China	Chongqing	This study
F4580	15XN306	clade 3	C	>256	>8	0.5	0.5	0.015	0.015	0.03	1	>64	Human blood	Surgical ward	2015	Asia	China	Chongqing	This study
F4582	15XN319	clade 1	.	>256	2	0.5	0.12	0.03	0.03	0.06	2	<0.06	Human blood	Surgical ward	2015	Asia	China	Chongqing	This study
F4448	12XY117	clade 4	.	4	0.03	0.12	0.03	0.06	0.03	0.03	4	>64	Human secretions	Internal Medicine	2012	Asia	China	Hunan	This study
F4548	15ZD382	clade 1	.	>256	1	0.25	0.06	0.06	0.06	0.12	4	>64	Human blood	Surgical ward	2015	Asia	China	Zhejiang	This study
F4526	14ZZ127	clade 1	.	>256	>8	0.5	0.25	0.12	0.12	0.12	2	>64	Human blood	Surgical ward	2014	Asia	China	Henan	This study
F4528	14ZZ209	clade 1	.	>256	>8	0.25	0.06	0.06	0.12	0.12	2	>64	Human blood	Internal Medicine	2014	Asia	China	Henan	This study
F4530	14ZZ282	clade 1	.	>256	>8	0.5	0.12	0.03	0.06	0.06	1	>64	Human venous catheter	Surgical ward	2014	Asia	China	Henan	This study
B10441	CBS5149	clade 1	.	8	0.03	0.06	<0.008	0.03	0.016	0.06	1.5	NG	Fish	.	1962	North America	USA	Florida	Gade et al., 2020
B11786	-	clade 1	.	64	0.125	0.5	<0.008	0.06	0.03	0.06	1	NG	Human blood	Not Given	2016	South America	Colombia	Colombia	Gade et al., 2020
B11792	-	clade 1	.	4	0.03	0.125	<0.008	0.06	0.03	0.06	16	NG	Human blood	Not Given	2016	South America	Colombia	Colombia	Gade et al., 2020
B11798	-	clade 1	.	128	0.03	0.5	<0.008	0.06	0.06	0.06	3	NG	Human blood	Not Given	2016	South America	Colombia	Colombia	Gade et al., 2020
B11803	-	clade 1	.	64	0.06	0.06	<0.008	0.03	0.03	0.06	0.75	NG	Human blood	Not Given	2016	South America	Colombia	Colombia	Gade et al., 2020
B11898	-	clade 1	.	4	0.016	0.25	0.03	0.125	0.125	0.125	12	NG	Human wound	Not Given	2014	Asia	Israel	Israel	Gade et al., 2020
B11900	-	clade 1	.	8	0.03	0.06	<0.008	0.03	0.016	0.06	0.75	NG	Human wound	Not Given	2015	Asia	Israel	Israel	Gade et al., 2020
B12109	-	clade 1	.	8	0.06	0.06	<0.008	0.03	0.03	0.06	2	NG	Human blood	Not Given	2011	South America	Venezuela	Not Given	Gade et al., 2020
B12112	-	clade 1	.	256	<0.008	0.5	0.016	1	0.03	0.03	0.75	NG	Human blood	Not Given	2012	South America	Venezuela	Not Given	Gade et al., 2020
B12126	-	clade 1	.	8	NG	0.5	0.03	0.06	0.03	0.03	0.125	NG	Human blood	Not Given	2013	South America	Venezuela	Not Given	Gade et al., 2020
B12127	-	clade 1	.	256	<0.008	2	0.5	16	0.016	0.125	24	NG	Human blood	Not Given	2014	South America	Venezuela	Not Given	Gade et al., 2020
B12128	-	clade 1	.	2	NG	0.25	0.016	0.06	0.125	0.125	6	NG	Human blood	Not Given	2014	South America	Venezuela	Not Given	Gade et al., 2020
B12129	-	clade 1	.	4	0.03	0.06	<0.008	0.06	0.03	0.03	1.5	NG	Human blood	Not Given	2014	South America	Venezuela	Not Given	Gade et al., 2020
B12185	-	clade 1	.	2	<0.008	0.06	0.016	0.06	0.06	0.125	2	NG	Human blood	Not Given	2016	South America	Venezuela	Not Given	Gade et al., 2020
B12201	-	clade 1	.	4	<0.008	0.5	0.03	0.03	0.06	0.03	1	NG	Human foot	Not Given	2016	North America	USA	Michigan	Gade et al., 2020
B12343	-	clade 1	.	4	0.03	0.5	0.125	0.03	0.06	0.06	3	NG	Human wound	Not Given	2016	North America	USA	Georgia	Gade et al., 2020
B12615	-	clade 1	.	4	0.03	0.25	0.03	0.125	0.06	0.06	0.38	NG	Wound (big toe)	Not Given	2017	North America	USA	indiana	Gade et al., 2020
B12643	-	clade 1	.	8	0.06	0.25	0.016	0.06	0.06	0.06	1.5	NG	Human wound	Not Given	2017	North America	USA	Washington	Gade et al., 2020
B12989	-	clade 1	.	2	0.016	0.016	NG	0.03	0.016	0.03	12	NG	Human foot	Not Given	2017	North America	USA	Wisconsin	Gade et al., 2020
B13065	-	clade 1	.	4	0.03	0.5	0.03	0.03	0.06	0.03	3	NG	Human vaginal secretion	Not Given	2016	North America	Panama	Not Given	Gade et al., 2020
B13067	-	clade 1	.	8	0.06	0.06	0.016	0.03	0.03	0.06	32	NG	Human toenail	Not Given	2017	North America	Panama	Not Given	Gade et al., 2020
B13068	-	clade 1	.	32	0.03	0.03	0.016	0.03	<0.008	0.06	4	NG	Human blood	Not Given	2017	North America	Panama	Not Given	Gade et al., 2020
B13081	-	clade 1	.	32	0.03	0.03	<0.008	0.03	0.016	0.03	1	NG	Human catheter	Not Given	2017	North America	Panama	Not Given	Gade et al., 2020
B13273	-	clade 1	.	2	<0.008	9.25	0.016	0.03	0.03	0.06	12	NG	Human bone	Not Given	2017	North America	USA	Wisconsin	Gade et al., 2020
B13444	-	clade 1	.	4	0.03	0.25	0.03	0.03	0.03	0.06	16	NG	Human wound	Not Given	2017	North America	USA	Tennessee	Gade et al., 2020
B13704	-	clade 1	.	4	0.03	0.5	0.06	0.03	0.03	0.03	12	NG	Human bone	Not Given	2017	North America	USA	Florida	Gade et al., 2020
B13909	-	clade 1	.	4	0.03	0.5	0.03	0.06	0.06	0.06	>32	NG	Human blood	Not Given	2017	North America	USA	Virginia	Gade et al., 2020
B15318	-	clade 1	.	4	0.03	0.5	0.06	0.06	0.125	0.125	>32	NG	Not given	Not Given	2018	North America	USA	Hawaii	Gade et al., 2020
B15393	-	clade 1	.	4	0.03	0.5	0.125	0.03	0.06	0.03	3	NG	Human blood	Not Given	2016	South America	Colombia	Not Given	Gade et al., 2020
B15394	-	clade 1	.	4	0.03	0.25	0.016	0.06	0.06	0.06	16	NG	Human blood	Not Given	2016	South America	Colombia	Not Given	Gade et al., 2020
B15400	-	clade 1	.	16	0.125	0.5	0.25	0.03	0.06	0.125	2	NG	Human urine	Not Given	2017	South America	Colombia	Not Given	Gade et al., 2020
B15401	-	clade 1	.	4	0.03	0.125	0.016	0.125	0.06	0.25	3	NG	Human nail	Not Given	2017	South America	Colombia	Not Given	Gade et al., 2020
B15406	-	clade 1	.	8	0.06	0.25	0.03	0.06	0.06	0.03	4	NG	Human blood	Not Given	2017	South America	Colombia	Not Given	Gade et al., 2020
B15408	-	clade 1	.	2	0.03	0.125	<0.008	0.06	0.03	0.06	0.75	NG	Human peritoneal fluid	Not Given	2017	South America	Colombia	Not Given	Gade et al., 2020
B15409	-	clade 1	.	4	0.03	0.125	<0.008	0.06	0.06	0.125	3	NG	Human blood	Not Given	2018	South America	Colombia	Not Given	Gade et al., 2020
B16299	-	clade 1	.	8	0.03	0.125	0.016	0.03	0.06	0.06	1.5	NG	Human foot (tissue)	Not Given	2018	North America	USA	Florida	Gade et al., 2020
Abbreviations: MIC, Minimum Inhibitory Concentration; FLU, Fluconazole;VOR, Voriconazole; IZ, Itraconazole;PZ, Posaconazole; CAS, Caspofungin; MF, Micafungin; AND, Anidulafungin; AMB, Amphotericin B; 5FC, 5-Flucytosine; NG, Not Given; ICU,Intensive Care Unit;

## Sheet: Appendix 1 Table 2
Appendix 1 Table 2. Antifungal resistance in four clades of Candida haemulonii strains	Column2	Column3	Column4	Column5	Column6	Column7	Column8
Clade	Geographic original	No. of isolates	No. of isolates (%) that resistant to
			FLU	AMB	5FC	Two antifungals	Three antifungals
Total	Overall	94	40.4 (38)	43.6 (41)	33.0 (31)	27.7 (26)	14.7 (10)
	International	36	13.9 (5)	55.6 (20)	Not done	5.6 (2)	2.8 (1)
	China	58	56.9 (33)	34.5 (20)	53.4 (31)	41.4 (24)	15.5 (9)
Clade 1	Overall	63	30.2 (19)	49.2 (31)	9.5 (6)	12.7 (8)	3.2 (2)
	International	36	13.9 (5)	55.6 (20)	Not done	5.6 (2)	2.8 (1)
	China	27	51.9 (14)	40.7 (11)	22.2 (6)	22.2(6)	3.7 (1)
Clade 2	China	13	46.2 (3)	12.5 (2)	43.8 (7)	6.3 (1)	0.0 (0)
Clade 3	China	6	100.0 (6)	0.0 (0)	100.0 (6)	100.0 (6)	0.0 (0)
Clade 4	China	12	83.3 (10)	58.3 (7)	100.0 (12)	83.3 (10)	66.7 (8)
Abbreviations: FLU, Fluconazole; AMB, Amphotericin B; 5FC, 5-Flucytosine.

## Sheet: Appendix 1 Table 3
Column1	Column2	Column3	Column4	Column5	Column6	Column7	Column8	Column9	Column10	Column11	Column12	Column13	Column14	Column15	Column16	Column17	Column18	Column19	Column20	Column21	Column22	Column23	Column24	Column25	Column26	Column27	Column28
Appendix 1 Table 3. Important amino acid substitutions in resisitant-related genes
Strain ID no.	Mating type	Azoles						Other ergosterol pathway genes											Amphotericin B			5-Flucytosine					Echinocandins
		ERG11	CDR1	TAC1b	CDR4	MRR1	MDR1	ERG9	ERG7	ERG24	ERG12	HMG1	ERG26	ERG25	ERG20	ERG13	ERG4	MVD	ERG2	ERG3	ERG6	FUR1	URA5	URA7	FCY1	FCY23	FKS1
F4506	α	.	.	.	.	.	.	.	.	.	.	.	.	.	.	.	.	.	.	.	.	P454S	.	.	.	.	.
F4508	α	F126L;Y132F;G307A	.	.	.	.	.	.	.	.	.	.	.	.	.	.	.	.	.	.	.	D284Y	.	.	.	.	.
F4594	α	.	.	.	.	.	.	.	E630K	.	.	.	.	.	.	.	.	.	.	.	.	A391T	.	.	.	.	.
F4596	α	.	.	.	.	.	.	.	E630K	.	.	.	.	.	.	.	.	.	.	.	.	A391T	.	.	.	.	.
F4600	α	.	.	.	.	.	.	.	E630K	.	.	.	.	.	.	.	.	.	.	.	.	A391T	.	.	.	.	.
F4592	α	.	.	.	.	.	.	.	E630K	.	.	.	.	.	.	.	.	.	.	.	.	A391T	.	.	.	.	.
F4602	α	.	.	.	.	.	.	.	E630K	.	.	.	.	.	.	.	.	.	.	.	.	A391T	.	.	.	.	.
F4604	α	.	.	.	.	.	.	.	E630K	.	.	.	.	.	.	.	.	.	.	.	.	A391T	.	.	.	.	.
F4606	α	V125A;Y132F	.	.	.	.	.	.	.	.	.	.	.	.	.	.	.	.	.	.	.	.	.	.	.	.	.
F4550	α	.	.	.	.	.	.	.	.	.	.	.	.	.	.	.	.	.	.	.	.	.	.	.	.	.	.
F4552	α	.	.	.	.	.	.	.	.	.	.	.	.	.	.	.	.	.	.	.	.	.	.	.	.	.	.
F4612	α	.	.	.	.	.	.	.	.	.	.	.	.	.	.	.	.	.	.	.	.	A391T	.	.	.	.	.
F4510	α	Y132F	.	Y586H	.	.	.	.	.	.	.	.	.	.	.	.	.	.	.	.	.	.	.	.	.	.	.
F4554	α	Y132F	.	Y586H	.	.	.	.	.	.	.	.	.	.	.	.	.	.	.	.	.	.	.	.	.	.	.
F4556	α	F126L;Y132F	.	Y586H	.	.	.	.	.	.	.	.	.	.	.	.	.	.	.	.	.	.	.	.	.	.	.
F4614	α	F126L;Y132F	.	Y586H	.	.	.	.		.	.	.	.	.	.	.	.	.	.	.	.	.	.	.	.	.	.
F4618	α	Y132F	.	D754V	.	.	.	.	.	.	.	.	.	.	.	.	.	.	.	.	.	.	.	.	.	.	.
F4466	α	Y132F	.	.	.	.	.	.	.	.	.	.	.	.	.	.	.	.	.	.	.	.	.	.	.	.	.
F4470	α	Y132F	.	.	.	.	.	.	.	.	.	.	.	.	.	.	.	.	.	.	.	.	.	.	.	.	.
F4450	α	.	.	.	.	.	.	.	.	.	.	.	.	.	.	.	.	.	.	.	.	.	.	.	.	.	.
F4452	α	.	.	.	.	.	.	.	.	.	.	.	.	.	.	.	.	.	.	.	.	.	.	.	.	.	.
F4454	α	.	.	.	.	.	.	.	.	.	.	.	.	.	.	.	.	.	.	.	.	.	.	.	.	.	.
F4456	α	.	.	.	.	.	.	.	.	.	.	.	.	.	.	.	.	.	.	.	.	.	.	.	.	.	.
F4496	α	.	.	.	.	.	.	.	.	.	.	.	.	.	.	.	.	.	.	.	.	.	.	.	.	.	.
F4472	α	.	.	.	.	.	.	.	.	.	.	.	.	.	.	.	.	.	.	.	.	.	.	.	.	.	.
F4460	α	Y132F;G307A	.	D754V	.	.	.	.	.	.	.	.	.	.	.	.	.	.	.	.	.	.	.	.	.	.	.
F4442	α	Y132F;G307A	.	.	.	.	.	.	.	.	.	.	.	.	.	.	.	.	.	.	.	.	.	.	.	.	.
F4512	α	Y132F	.		.	S1960F	.	.	.	.	.	.	.	.	.	.	.	.	.	.	.	.	.	.	.	.	.
F4562	α	Y132F;G307A	.	.	.	.	.	.	.	.	.	.	.	.	.	.	.	.	.	.	.	.	.	.	.	.	.
F4446	α	.	.	Y586H	.	.	.	.	.	.	.	.	.	.	.	.	.	.	.	.	.	.	.	.	.	.	.
F4514	α	.	.	.	.	.	.	.	.	.	.	.	.	.	.	.	.	.	.	.	.	.	.	.	.	.	.
F4486	α	Y132F	.	Y586H	.	.	.	.	.	.	.	.	.	.	.	.	.	.	.	.	.	.	.	.	.	.	.
F4500	α	Y132F	.	Y586H	.	.	.	.	.	.	.	.	.	.	.	.	.	.	.	.	.	.	.	.	.	.	.
F4474	α	Y132F	.	Y586H	.	.	.	.	.	.	.	.	.	.	.	.	.	.	.	.	.	.	.	.	.	.	.
F4516	α	Y132F	.	Y586H	.	.	.	.	.	.	.	.	.	.	.	.	.	.	.	.	.	.	.	.	.	.	.
F4518	α	Y132F;G307A	.	Y586H	.	.	.	.	.	.	.	.	.	.	.	.	.	.	.	.	.	.	.	.	.	.	.
F4568	α	.	.	G862E	.	.	.	.	.	.	.	.	.	.	.	.	.	.	.	.	.	.	.	.	.	.	L909F
F4570	α	.	.	G862E	.	.	.	.	.	.	.	.	.	.	.	.	.	.	.	.	.	.	.	.	.	.	L909F
F4482	α	.	.	.	.	.	.	.	.	.	.	.	.	.	.	.	.	.	.	.	.	.	.	.	.	.	.
F4494	α	.	.	.	.	.	.	.	.	.	.	.	.	.	.	.	.	.	.	.	.	.	.	.	.	.	.
F4498	α	.	.	.	.	.	.	.	.	.	.	.	.	.	.	.	.	.	.	.	.	.	.	.	.	.	.
F4520	α	Y132F	.		.	.	.	.	.	K90R	.	.	.	.	.	.	.	.	.	.	.	.	.	.	.	.	.
F4522	α	Y132F	.	.	.	.	.	.	.	K90R	.	.	.	.	.	.	.	.	.	.	.	.	.	.	.	.	.
F4478	α	Y132F;G307A	.	.	.	.	.	.	.	.	.	.	.	.	.	.	.	.	.	.	.	.	.	.	.	.	.
F4524	α	.	.	.	.	.	.	.	.	.	.	.	.	.	.	.	.	.	.	.	.	.	.	.	.	.	.
F4488	α	Y132F	.	.	.	.	.	.	.	.	.	.	.	.	.	.	.	.	.	.	.	.	.	.	.	.	.
F4480	α	V125A;F126L;Y132F	.	M589L	.	.	.	.	.	.	.	.	.	.	.	.	.	.	.	.	.	.	.	A307T	.	.	.
F4502	α	V125A;F126L;Y132F	.	M589L	.	.	.	.	.	.	.	.	.	.	.	.	.	.	.	.	.	.	.	A307T	.	.	.
F4574	α	V125A;F126L;Y132F	.	M589L	.	.	.	.	.	.	.	.	.	.	.	.	.	.	.	.	.	.	.	A307T	.	.	.
F4576	α	V125A;F126L;Y132F	.	M589L	.	.	.	.	.		.	.	.	.	.	.	.	.	.	.	.	.	.	A307T	.	.	.
F4578	α	V125A;F126L;Y132F	.	M589L	.	.	.	.	.		.	.	.	.	.	.	.	.	.	.	.	.	.	A307T	.	.	.
F4580	α	V125A;F126L;Y132F	.	M589L	.	.	.	.	.		.	.	.	.	.	.	.	.	.	.	.	.	.	A307T	.	.	.
F4582	α	Y132F	.	L843P	.	.	.	.	.	K90R	.	.	.	.	.	.	.	.	.	.	.	.	.	.	.	.	.
F4448	α	.	.	Y586H	.	.	.	.	.		.	.	.	.	.	.	.	.	.	.	.	.	.	.	.	.	.
F4548	α	Y132F	.	Y646H;A656V	.	.	.	.	.		.	.	.	.	.	.	.	.	.	.	.	.	.	.	.	A70V	.
F4526	α	Y132F;G307A	.	A656V	.	.	.	.	.		.	.	.	.	.	.	.	.	.	.	.	.	.	.	.	A70V	.
F4528	α	Y132F;G307A	.	A656V	.	.	.	.	.		.	.	.	.	.	.	.	.	.	.	.	.	.	.	.	A70V	.
F4530	α	Y132F;G307A	.	A656V	.	.	.	.	.		.	.	.	.	.	.	.	.	.	.	.	.	.	.	.	A70V	.
B10441	α	.	.	.	.	.	.	.	.	.	.	.	.	.	.	.	.	.	.	.	.	.	.	.	.	.	.
B11786	α	Y132F	.	.	.	.	.	.	.	.	.	.	.	.	.	.	.	.	.	.	.	.	.	.	.	.	.
B11792	α	.	.	.	.	.	.	.	.	.	.	.	.	.	.	.	.	.	.	.	.	.	.	.	.	.	.
B11798	α	Y132F	.	.	.	.	.	.	.	.	.	.	.	.	.	.	.	.	.	.	.	.	.	.	.	.	.
B11803	α	Y132F	.	.	.	.	.	.	.	.	.	.	.	.	.	.	.	.	.	.	.	.	.	.	.	.	.
B11898	α	.	.	.	.	.	.	.	.	.	.	.	.	.	.	.	.	.	.	.	.	.	.	.	.	.	.
B11900	α	.	.	.	.	.	.	.	.	.	.	.	.	.	.	.	.	.	.	.	.	.	.	.	.	.	.
B12109	α	.	.	.	.	.	.	.	.	.	.	.	.	.	.	.	.	.	.	.	.	.	.	.	.	.	.
B12112	α	Y132F	.	.	.	.	.	.	.	K52R	.	.	.	.	.	.	.	.	.	.	.	.	.	.	.	.	.
B12126	α	.	H777Q	.	.	.	.	.	.	.	.	.	.	.	.	.	.	.	.	.	.	.	.	.	.	.	.
B12127	α	Y132F	.	.	.	.	.	.	.	K52R	.	.	.	.	.	.	.	.	.	.	.	.	.	.	.	.	.
B12128	α	.	.	.	.	.	.	.	.	.	.	.	.	.	.	.	.	.	.	.	.	.	.	.	.	.	.
B12129	α	.	.	.	.	.	.	H90Y	.	.	.	.	.	.	.	.	.	.	.	.	.	.	.	.	.	.	.
B12185	α	.	.	.	.	.	.	.	.	.	.	.	.	.	.	.	.	.	.	.	.	.	.	.	.	.	.
B12201	α	.	.	.	.	.	.	.	.	.	.	.	.	.	.	.	.	.	.	.	.	.	.	.	.	.	.
B12343	α	.	.	.	.	.	.	.	.	.	.	.	.	.	.	.	.	.	.	.	.	.	.	.	.	.	.
B12615	α	.	.	.	.	.	.	.	.	.	.	.	.	.	.	.	.	.	.	.	.	.	.	.	.	.	.
B12643	α	.	.	.	.	.	.	.	.	.	.	.	.	.	.	.	.	.	.	.	.	.	.	.	.	.	.
B12989	α	.	.	.	.	.	.	.	.	.	.	.	.	.	.	.	.	.	.	.	.	.	.	.	.	.	.
B13065	α	.	.	.	.	.	.	*1338A>G	.	.	.	.	.	.	.	.	.	.	.	.	.	.	.	.	.	.	.
B13067	α	Y132F	.	.	.	.	.	.	.	.	.	.	.	.	.	.	.	.	.	.	.	.	.	.	.	.	.
B13068	α	Y132F	.	.	.	.	.	.	.	.	.	.	.	.	.	.	.	.	.	.	.	.	.	.	.	.	.
B13081	α	Y132F	.	.	.	.	.	.	.	.	.	.	.	.	.	.	.	.	.	.	.	.	.	.	.	.	.
B13273	α	.	.	.	.	.	.	.	.	.	.	.	.	.	.	.	.	.	.	.	.	.	.	.	.	.	.
B13444	α	.	.	.	.	.	.	.	.	.	.	.	.	.	.	.	.	.	.	.	.	.	.	.	.	.	.
B13704	α	.	.	.	.	.	.	.	.	.	V209I	.	.	.	.	.	.	.	.	.	.	.	.	.	.	.	.
B13909	α	.	.	.	.	.	.	.	.	.	.	.	.	.	.	.	.	.	.	.	.	.	.	.	.	.	.
B15318	α	.	.	.	.	.	.	.	S340N	.	.	.	.	.	.	.	.	.	.	.	.	.	.	.	.	.	.
B15393	α	.	Q1772R	.	.	.	.	.	.	.	.	.	.	.	.	.	.	.	.	.	.	.	.	.	.	.	.
B15394	α	.	.	.	.	.	.	.	.	.	.	.	.	.	.	.	.	.	.	.	.	.	.	.	.	.	.
B15400	α	.	.	I714T	.	.	.	.	.	.	.	.	.	.	.	.	.	.	.	.	.	.	.	.	.	.	.
B15401	α	.	H777Q	.	.	.	.	.	.	.	.	.	.	.	.	.	.	.	.	.	.	.	.	.	.	.	.
B15406	α	.	T162I	.	.	.	.	.	.	.	.	.	.	.	.	.	.	.	.	.	.	.	.	.	.	.	.
B15408	α	.	.	.	.	.	.	.	.	.	.	.	.	.	.	.	.	.	.	.	.	.	.	.	.	.	.
B15409	α	.	.	.	.	.	.	.	.	.	.	.	.	.	.	.	.	.	.	.	.	.	.	.	.	.	.
B16299	α	.	.	.	.	.	.	.	.	.	.	.	.	.	.	.	.	.	.	.	.	.	.	.	.	.	.

## Sheet: Appendix 1 Table 4
Column1	Column2	Column3	Column4	Column5	Column6
Appendix 1 Table 4. Publicly available Candida haemulonii genomes
Sample Name	Run	Instrument	Bases	Bytes	Collection Date
B12126	SRR11091968	Illumina HiSeq 2500	1.53 G	824.39 Mb	2013
B12112	SRR11091969	Illumina HiSeq 2500	1.33 G	720.35 Mb	2012
B12109	SRR11091970	Illumina HiSeq 2500	1.49 G	805.94 Mb	2011
B11900	SRR11091972	Illumina MiSeq	1.16 G	627.21 Mb	2015
B11898	SRR11091974	Illumina MiSeq	1.39 G	764.19 Mb	2014
B11803	SRR11091976	Illumina MiSeq	2.24 G	1.14 Gb	2016
B11798	SRR11091977	Illumina HiSeq 2500	1.74 G	914.75 Mb	2016
B11792	SRR11091978	Illumina HiSeq 2500	2.11 G	1.08 Gb	2016
B11786	SRR11091979	Illumina HiSeq 2500	833.81 M	440.80 Mb	2016
B10441	SRR11091980	Illumina HiSeq 2500	1.09 G	570.20 Mb	1962
B16299	SRR11092003	Illumina HiSeq 2500	958.41 M	545.37 Mb	2018
B15409	SRR11092004	Illumina HiSeq 2500	2.97 G	1.76 Gb	2018
B15408	SRR11092005	Illumina HiSeq 2500	2.80 G	1.65 Gb	2017
B15406	SRR11092007	Illumina HiSeq 2500	2.15 G	1.26 Gb	2017
B15401	SRR11092008	Illumina HiSeq 2500	3.25 G	1.90 Gb	2017
B15400	SRR11092009	Illumina HiSeq 2500	2.33 G	1.36 Gb	2017
B15394	SRR11092010	Illumina HiSeq 2500	2.15 G	1.27 Gb	2016
B15393	SRR11092011	Illumina HiSeq 2500	2.41 G	1.44 Gb	2016
B15318	SRR11092012	Illumina HiSeq 2500	1.70 G	1,017.98 Mb	2018
B13909	SRR11092013	Illumina HiSeq 2500	1.35 G	792.71 Mb	2017
B13704	SRR11092014	Illumina HiSeq 2500	1.01 G	591.76 Mb	2017
B13444	SRR11092015	Illumina HiSeq 2500	2.53 G	1.44 Gb	2017
B13273	SRR11092016	Illumina HiSeq 2500	899.74 M	579.81 Mb	2017
B13081	SRR11092018	Illumina HiSeq 2500	1.40 G	811.81 Mb	2017
B13068	SRR11092019	Illumina HiSeq 2500	1.62 G	944.53 Mb	2017
B13067	SRR11092020	Illumina MiSeq	1.67 G	986.15 Mb	2017
B13065	SRR11092021	Illumina MiSeq	2.10 G	1.17 Gb	2016
B12989	SRR11092022	Illumina MiSeq	754.29 M	477.87 Mb	2017
B12643	SRR11092023	Illumina MiSeq	2.29 G	1.24 Gb	2017
B12615	SRR11092024	Illumina MiSeq	685.86 M	434.43 Mb	2017
B12343	SRR11092025	Illumina MiSeq	893.53 M	565.76 Mb	2016
B12201	SRR11092026	Illumina MiSeq	810.84 M	431.05 Mb	2016
B12185	SRR11092027	Illumina MiSeq	1.62 G	868.28 Mb	2016
B12129	SRR11092029	Illumina HiSeq 2500	1.73 G	930.91 Mb	2014
B12128	SRR11092030	Illumina HiSeq 2500	1.49 G	786.29 Mb	2014
B12127	SRR11092031	Illumina HiSeq 2500	1.27 G	669.92 Mb	2014
